# Supplementary material for: PPTC7 acts as an essential co-factor of the SCFFBXL4 ubiquitin ligase complex to restrict BNIP3/3L-dependent mitophagy
Source: Cell Death Dis. 2025 Mar 1;16(1):145. doi: 10.1038/s41419-025-07463-w (PMC11873123; doi:10.1038/s41419-025-07463-w)
Supplement: Supplementary file 2 — Supplementary Tables [file 41419_2025_7463_MOESM2_ESM.xlsx]

## Sheet: Supplementary Table 1
Supplementary Table 1. Sequence information.
Sequences of sgRNAs
PPTC7-Sg#1	5’-GGCTTCCTGGTTGTCAGGGG-3’
PPTC7-Sg#2	5’-GTCGCTCAAGACGACTCCCT-3’
FBXL4-Sg#1	5’-GTGTAGATTAGCACAGACTT-3’
ATG7-Sg#1	5’-CTTGAAAGACTCGAGTGTGT-3’
Pptc7-Mus-KO-Sg#1	5’-ATCCAGTACTTCCTATCGCA-3’
Pptc7-Mus-KO-Sg#2	5’-AGTGACCCCATTAAGGACGG-3’
Sequences of Genotyping
Pptc7-Mus-KO-PCR-1	5’-CCTGAATTCAGTTCCCAGTATCCAC-3’
	5’-CCTCTTCACTGAAGAACCCCAACTCA-3’
Pptc7-Mus-KO-PCR-2	5’-TTTGCCCCTCGCGTATAAGT-3’
	5’-CAGCGAGCCTGTAGGAACTC-3’
Sequences of siRNA
si-PPTC7#1	5’-GACGGUUCGUACCUAGUAATT-3’
si-PPTC7#2	5’-CAGCAGCAUUACUUCAACATT-3’
si-BNIP3	5’-GAUUACUUCUGAGCUUGCATT-3’
si-BNIP3L	5’-GACCAUAGCUCUCAGUCAG-3’
si-Mus-bnip3	5’-GCCUCCGUCUCUAUUUAUATT-3’
si-Mus-bnip3l	5’-CCAUUUCAGACACCCUAAATT-3’
Sequence of RT-PCR
Gene names	Sequences
PPTC7	5’-CATGAGCTGGCCTATGACCC-3’
	5’-TCTGGCTTTCCACCTCTCAC-3’
FBXL4	5’-ACAGTCTCGCTGCACTCTTGTC-3’
	5’-GGCTGCAAGACAATTCAAGGCG-3’
BNIP3	5’-CAGGGCTCCTGGGTAGAACT-3’
	5’-CTACTCCGTCCAGACTCATGC-3’
BNIP3L	5’-ATGTCGTCCCACCTAGTCGAG-3’
	5’-TGAGGATGGTACGTGTTCCAG-3’

## Sheet: Supplementary Table 2
Supplementary Table 2. Antibody information.
REAGENT or RESOURCE	SOURCE	IDENTIFIER	Application/Dilutions
Anti-Actin	Abcam	ab1440	IB: 1:10000
Anti-ATG7	CST	2631T	IB: 1:1000
Anti-BNIP3	CST	44060	IB: 1:1000
			IF:1:200
Anti-BNIP3L	CST	12396	IB: 1:1000
			IF:1:200
Anti-BNIP3	Abclonal	A19593	IB: 1:1000
Anti-Catalase	Proteintech	66765-1-lg	IB:1:1000
Anti-COX4	CST	4844S	IB: 1:1000
Anti-FLAG	Abmart	M20008	IB:1:5000
Anti-GAPDH	Abcam	ab181603	IB: 1:1000
Anti-GRP75	Proteintech	14887-1-AP	IB: 1:1000
Anti-HA	Abmart	M20002	IB:1:2000
Anti-HIF1α	CST	36169S	IB: 1:1000
Anti-Histone H3	CST	9717	IB: 1:10000
Anti-HSP60	Proteintech	CL488-66041	IF: 1:200
Anti-HSP60	Proteintech	15282-1-AP	IB: 1:1000
Anti-K63-linkage Specific Polyubiquitin	CST	D7A11	IB: 1:1000
Anti-LAMP1	CST	D4O1S	IF: 1:200
Anti-LC3B	HUABIO	ET1701-65	IB: 1:1000
			IF: 1:200
Anti-MTCO2	Abclonal	A11154	IB: 1:1000
Anti-Myc	Abmart	M20003	IB:1:5000
Anti-p62	CST	D5L7G	IB: 1:1000
Anti-PMP70	Abclonal	A4172	IB: 1:1000
Anti-SMAC	Abclonal	A2564	IB: 1:1000
Anti-TIMM13	Proteintech	11073-1-AP	IB: 1:1000
Anti-TOM70	Proteintech	14528-1-AP	IB: 1:1000
Anti-VDAC1	Abclonal	A19707	IB: 1:1000
Donkey anti-Mouse IgG (H+L) Highly Cross-Adsorbed Secondary Antibody, Alexa Fluor™ 488	Invitrogen	A21202	IF:1:200
Donkey anti-Mouse IgG (H+L) Highly Cross-Adsorbed Secondary Antibody, Alexa Fluor™ 488	Thermofisher	A21202	IF:1:200
Donkey anti-Rabbit IgG (H+L) Highly Cross-Adsorbed Secondary Antibody, Alexa Fluor™ 488	Thermofisher	A21206	IF:1:200
Goat anti-Mouse IgG (H+L) Highly Cross-Adsorbed Secondary Antibody, Alexa Fluor™ 594	Thermofisher	A11032	IF:1:200
Goat Anti-Mouse IgG Antibody (H&L) [HRP], pAb	GenScript	A00160	IB: 1:3000
Goat anti-Rabbit IgG (H+L) Cross-Adsorbed Secondary Antibody, Alexa Fluor™ 546	Thermofisher	A11010	IF:1:200
GST-tag Antibody, pAb, Rabbit	GenScript	A00098	IB: 1:3000

## Sheet: Supplementary Table 3
Supplementary Table 3. Cell cultures, chemicals, and kits.
REAGENT or RESOURCE	SOURCE	IDENTIFIER
Anti-FLAG M2	Sigma	Cat# A2220
ATP assay Kit	Beyotime Technology	Cat#S0026
BCA Protein Assay Kit	Beyotime Technology	Cat#P0011
ChamQ SYBR qPCR Master Mix	Vazyme Biotech	Cat#Q311
ClonExpress II One Step Cloning Kit	Vazyme Biotech	Cat#C112
DAPI	Beyotime Technology	Cat#C1002
DMEM	Gibco	Cat#C11995500BT
EBSS	Gibco	Cat#24010043
Electron microscope fixative	Servicebio	Cat#G1102
EndoFectin -MAX	iGeneBio	Cat#EF013
EZ Trans	Shanghai Life-iLab Biotech	Cat#AC04L092
Fetal Bovine Serum	Gibco	Cat#10099
HiScript III RT SuperMix for qPCR (+gDNA wiper)	Vazyme Biotech	Cat#R323
KOD-Plus-Mutagenesis Kit	TOYOBO	Cat#SMK-101
Lactic acid (LA) assay kit	Solarbio	Cat#BC2230
Lambda Protein Phosphatase	Beyotime Technology	Cat#P2316S
Lipo8000 Transfection Reagent	Beyotime Technology	Cat#C0533
MG132	Selleckchem	Cat#S2619
Mitophagy Dectection Kit	Dojindo	Cat#MD01
Multicolor Prestained Protein Ladder	Epizyme Biotech	Cat#WJ101
NcmColor Prestained Protein Ladder	NCM Biotech	Cat#P9008
Oligomycin	MCE	Cat#1404-19-9
Penicillin-Streptomycin	Invitrogen	Cat#15070063
Phanta Max Super-Fidelity DNA Polymerase	Vazyme Biotech	Cat#P505
Phosbind Acrylamide	Apexbio	Cat#F4002
Protein-A Sepharose bead	Merck Millipore	Cat#16-156
Proteinase K	Tiangen	Cat#RT403
Puromycin	Invitrogen	Cat#ant-pr-1
RPMI1640	Boster	Cat#PYG0126
TransZol Up	TRANS	Cat#ET111
Trypsin	Gibco	Cat#900207-7
